# Supplementary material for: Characterization of Three Novel 4-Methylaminorex Derivatives Applied as Designer Drugs
Source: Molecules. 2022 Sep 6;27(18):5770. doi: 10.3390/molecules27185770 (PMC9503756; doi:10.3390/molecules27185770)
Supplement: Supplementary file 1 [file molecules-27-05770-s001.zip]

Archive with 1 entries (1 files):
- molecules-1864273-supplementary.pdf
